# Supplementary material for: Allopurinol Lowers Serum Urate but Does Not Reduce Oxidative Stress in CKD
Source: Antioxidants (Basel). 2022 Jun 29;11(7):1297. doi: 10.3390/antiox11071297 (PMC9312025; doi:10.3390/antiox11071297)
Supplement: Supplementary file 1 [file antioxidants-11-01297-s001.zip]

Archive with 1 entries (1 files):
- antioxidants-1733041-supplementary.pdf
